# Supplementary material for: Diagnostic accuracy of nucleic acid amplification tests for human intestinal nematode infections: A systematic review and meta-analysis
Source: PLoS Negl Trop Dis. 2026 Feb 11;20(2):e0013974. doi: 10.1371/journal.pntd.0013974 (PMC12916058; doi:10.1371/journal.pntd.0013974)
Supplement: S1 Data — (XLSX) [file pntd.0013974.s006.xlsx]

## Sheet: Data extreaction
Study identification details			Study methodology													Criteria for selection			Diagnostic test/s details																													Index and reference test characteristics
																			Diagnostic methods assessed											Parasite specie/s studied							Co-infection assessment	Intensity asssessment	Number of stool samples per person	Duration between sample collection (if more than one sample is collected)	Interventions carried out between sample collection (NR_ Not relevant)	Duration between sample collection and examination	Persons executing and interpreting reference test(Number,training,expertise)	Index test/s	Reference test	Index/reference time interval (and treatments carried out in between) - sample collecttion and carrying out of the reference and index test	Blinding	NAAT
Author	DOI	Year of publication	Country/s in which the study was carried out	Duration of the sample collection( two point )	Objective/s of the primary study	Sample size	Number of droputs with reason	Study design	Sampling	Data collection stratergy	Geographical location of data collection	Special characteristics of the geogrophical location(If any)	Study setting of data collection(Community - estate sector, ect../Inpatient/Hospital - Clinic/Ward…)	Seting of index and reference test analysis(Field/Lab/Specialized lab)	Population of interest(Preschool- PSC,School children - SC,Pregnant mothers - PM, All age group - AGG)	Inclusion criteria	Exclusion criteria	Presenting symptoms of the selected population	DWM	FECT	KK	Flotaion (SNF-Sodium nitrate flotation)	APC	BT	HMT	PCR	LAMP	ST	Other	Al	Tt	Na	Ad	Ac	Ss	Ev												NAAT test used(In - house/Commercial)	DNA extraction
Somaphone Chankongsin	10.1186/s40249-020-00750-y	2020	Lao PDR	2018 Sep - Dec	To assess the prevalence of S. stercoralis infection among hospitalized patients at Mahosot Hospital, as an example of a curative health service in Lao PDR, and to validate different diagnostic methods at the hospital’s laboratory.	104	0	CSS	NR (Consecutive)	P	Mahosot Hospital in Vientiane	Rural	Hospital	Microscopy -Hospital Lab, PCR - Basel, Switzerland.	Adult	Consecutive patients ≥18 years of age admitted to the Infectious Diseases Ward of the Mahosot Hospital were (irrespective the cause of admission)	No	Not considered	1	0	0	0	1	1	0	1	0	0	0	0	0	0	0	0	1	0	No	No	1	NR	NR	Immediately	Experienced microscopist	DWS, APC, BT,PCR	CRS	Same time sample coolection . Analysis PCR later. Duration not given	Not stated	Commercial	QIAamp DNA minikit (Qiagen, Germany)
Tadesse Hailu	10.1186/s12879-022-07299-1	2022	Ethiopia	2019 April - Dec	To evaluate the performance of diagnostic methods of S. stercoralis infection by taking the composite reference as a “Gold” standard	844	0	CSS	R	P	Amhara Region, Ethiopia		Community	Hospital Lab	Children	Primary schoolchildren aged from 6 to 14 years, volunteered to provide stool samples and whose parents gave consent for participating were included.	Those schoolchildren who had taken anthelmintic drugs 3 months prior to data collection time were excluded from the study.	Not considered	0	1	0	0	1	1	0	1	0	0	STCT (spontaneous tube concetration technique)	0	0	0	0	0	1	0	No	No	1	NR	NR	Immediately	Experienced microscopist	FECT, APC, BT, STCT, PCR	CRS	Same time	DB	Commercial	QIAamp DNA minikit (Qiagen, Germany)
S¨oren L. Becker	10.1016/j.actatropica.2015.07.019	2015	Côte d’Ivoire (West Africa)	2009 May and June	Comparing the diagnostic accuracy of real-time PCR with microscopy for the detection of S. stercoralis and hookworm in human stool samples, and investigated the inter-laboratory agreement of S. stercoralis-specific real-time PCR in two European centres	256	95 - have not given enough stool samples	CSS	R	P	Village of Léléblé	Rural	Community	laboratory of the district hospital at Taabo-Cité,post-hoc molecular testing in two laboratories in Europe.	Children and adults	7% of the households in Léléblé and five surrounding hamlets representing the whole village population	Not stated	Not considered	0	1	1	0	1	1	0	1	0	0	0	0	0	1	1	0	1	0	Yes	Yes	1	NR	NR	Immediately	Experienced microscopist	PCR, APC, BT,KK, FECT	CRS - (PCR, BT, APC)	PCR was done four months later	Not stated	Commercial	QIAamp DNA minikit (Qiagen, Germany)
Kristy I. Azzopardi	10.1371/journal.pone.0258039	2021	Fiji	2017 July to 2018 November	To establish a scalable system for stool STH multiplex quantitative real-time polymerase chain reactions (qPCR)	40	0	RCT	R	P	Fiji island	Not stated	Community	The Murdoch Children’s Research Institute (MCRI) laboratories	Children and adults	Part of the Fiji Integrated Therapy study, a three-arm, cluster randomised, open-label safety and efficacy trial that involved whole populations of two Fijian islands, Rotuma and Gau	No	Not considered	0	0	1	0	0	0	0	1	0	0	0	1	1	1	1	1	1	0	Yes	Yes	1	NR	NR	Immediately	Experienced microscopist	PCR	KK/CRS	Same time	SB	Commercial	Isolate II Fecal DNA Kit (Bioline, UK)
M.G. Ngari	10.1017/S0022149X2000022X	2020	Kenya	Not stated	To develop loop-mediated isothermal amplification (LAMP) test for the detection of T. trichiura infection in faecal samples	137	0	Diagnostic validation	Not stated	P	Mwea, Kirinyaga County	Endemic for STH	Community	Field laboratory	Children	School-going children, aged 6–12 years from Mwea, Kirinyaga County, who were attending Mianya, Ngurubani and Mukou Primary Schools	Not stated	Not considered	0	0	1	0	0	0	0	0	1	0	0	1	1	1	1	1	0	0	Yes	Yes	1	NR	NR	Immediately	Experienced microscopist	LAMP	KK	Same time	Not stated	Commercial	Modified alkaline lysis DNA extraction (HotSHOT) method
Stefanie Knopp	10.4269/ajtmh.13-0268	2014	Tanzania	2011 July and 2012 November	Screening for STH	215	0	CSS	NR (All in the village were included)	P	Rural villages within the Bagamoyo District, Tanzania	Rural fishing villages	Community	Helminth Unit Laboratory of the BRTC, and preserved stool samples were analyzed with PCR in the laboratory of the NIMR-Mbeya Medical Research Center (NIMR-MMRC) in Mbeya, United Republic of Tanzania.	Children and adults	Individuals eligible for screening and potential participation in one of three study arms of the IDEA project. In brief, these study arms are investigating the immunological interplay between helminth infections and malaria, (arm 1), tuberculosis (arm 2), and human immunodeficiency virus/ acquired immune deficiency syndrome (HIV/AIDS; arm 3).	Not stated	Not considered	0	0	1	FLOTAC	0	1	0	1	0	0	0	1	0	1	0	0	1	0	Yes	Yes	1	NR	NR	Immediately	Experienced microscopist	PCR	KK, BT, FLOTAC	Same time	Not stated	Commercial	QIAamp Tissue Kit spin columns
Julia C. Dunn	10.1186/s13071-020-04197-w	2020	Myanmar	2016 June	Assess the sensitivity of qPCR in comparison to Kato‑Katz is requiredfor the accurate assessment of the prevalence of soil‑transmitted helminth infection in settings that have received multiple rounds of mass drug administration	648	0	CSS	R	P	Delta region of Myanmar	Two villages in the delta region Myanmar	Community	Field laboratory	Children and adults	Over two years of age, not pregnant/breastfeeding and permanent residents of the village	Children under two years old and pregnant women	Not considered	0	0	1	0	0	0	0	1	0	0	0	1	1	1	1		0	0	Yes	Yes	1	NR	NR	Immediately	Experienced microscopist	PCR	KK	Same time	Not stated	Commercial	MP Bio Fast DNA Spin kit for Soil
Jade Benjamin-Chung	10.1371/journal.pntd.0008087	2020	Bangladesh	2015 May and 2016 May	To estimate sensitivity of PCR and KK with precision of +/- 5% and 80% statistical power	2799	0	CSS	R	P	Gazipur, Mymensingh, Tangail and Kishoreganj districts of Bangladesh.	Rural	Community	Not stated	Children aged 22 months to 12 years of age	Participants in the WASH Benefits Bangladesh trial , children aged 22 months to 12 years of age	Not stated	Not considered	0	0	1	0	0	0	0	1	0	0	0	1	1	1	1		1	0	Yes	Yes	1	NR	NR	Immediately	Experienced microscopist	PCR	KK	Same time	Not stated	Commercial	MP Bio Fast DNA Spin kit for Soil
Lynn Meurs	10.1371/journal.pntd.0005310	2017	Mozambique	2007 June to August	To test the diagnostic accuracy of five classical microscopy techniques and real-time PCR for the detection of a broad spectrum of parasites was compared.	303	0	CSS	R	P	Inhamudima, city of Beira, Mozambique	informal settlement frequently flooded and is not connected to a sewage system. Inhamudima(E34.86˚,S19.84˚),an informal settlement in the cityofBeira,Mozambique	Community	In Beira	Children and adults	All the residents in this area	Infants (younger than one year)and people who did not provide sufficient fecal material for all procedures were excluded from the study.	Not considered	1	1	1	0	1	1	0	1	0	0	0	1	1	1	1		1	0	Yes	Yes	1	NR	NR	Immediately	Trained microscopists	PCR	For SS- DWS,FECT,Coproculture, BT and PCR , For STH - DWS, FECT, KK,PCR	Same time	DB	Commercial	QIAampSpinColumns/MiniKit(Qiagen,Germany).I
Mary Lorraine S. Mationg	10.1371/journal.pntd.0006022	2017	Philippines	2014 October to November	To determine the prevalence of STH and compare diagnostic accuracy of multiplex quantitative polymerase chain reaction (qPCR) with the KK	263	22	CSS	R	P	Laguna province, the Philippines	Both urban and rural	Community	Field laboratory - KK	Children	The study was undertaken in grade 4 and 5 schoolchildren in ten selected elementary schools across ten municipalities of Laguna Province (chosen municipalities also correspond to the school districts).	No	Not considered	0	0	1	0	0	0	0	1	0	0	0	1	1	1	1	1	1	0	Yes	Yes	1	NR	NR	2-4hrs	Experienced microscopist	PCR	KK	Same time	Not stated	Commercial	QIAamp DNA Stool Mini Kit
Beatrice Barda	10.1128/JCM.01941-17	2018	Lao People's Democratic Republic	2016 April to July	Compare the sensitivity of real-time PCR, using two extraction protocols, with that of the Baermann technique	95	0	RCT	R	P	District of Pathoumphone Strongyloides is endemic	Strongyloides is endemic	Community	Hospital Lab	Children and adults	People entrolled for RCT to test efficacy of Medoxicam to Ivermection	No	Not considered	0	0	0	0	0	1	0	1	0	0	0	0	0	0	0	0	1	0	No	No	2	21-25 days aft treatmenter	Medoxicam and Ivermectinwas given as arandamized control trail	Immediately	Experienced microscopist	PCR	BT	Same time	Not stated	Commercial	QIAamp DNA stool minikit
Fabian Schär	10.1016/j.actatropica.2012.12.012	2013	Cambodia	2009	To evaluate the real-time PCR assays as a diagnostic tool for detection of Strongyloides spp. and hookworms in a random stool sample of 218 asymptomatic schoolchildren in Cambodia.	218	0	CSS	R	P	Province of Kandal, south of Phnom Penh in Cambodia	Semi-rural	Community	Parasitology lab	Children	Asymptomatic schoolchildren in Cambodia.	Not stated	Asymptomatic	0	0	1	0	1	1	0	1	0	0	0	0	0	1	1	0	1	0	Yes	Yes	1	NR	NR	With 2 hrs	Experienced microscopist	PCR	CRS(APC,BT) for Strongyloides and KK for hookowrms	Same time	Not stated	Commercial	QIAmp DNA stool kit(Qiagen, Hilden, Germany)
Suzan P. van Mens	10.1093/trstmh/trs094	2013	Ghana	2006 February to June	A PCR-based method to detect hookworm infections was evaluated	195	0	Diagnostic test accuracy nested with in CSS	NR (all microscopy positives + equal age-matched negatives.)	P	Three urban and three rural schools in the Greater Accra Region in southern Ghana	Both urban and rural	Community	Microscopy - In Ghana lab PCR - Netherlands	Children	All the children attending these schools were included and positive and negative children were advised to provide anthoer stool sample	Not stated	Not considered	0	0	1	0	0	0	0	1	0	0	0	0	0	1	1	0	0	0	No	Yes	2	1-8 days after the first sample collection	No	With in 3 days	Experienced microscopist	PCR	KK	Samples were collected from negatives 8 days later	Not stated	Commercial	QIAamp DNA Stool Mini Kit
Tawin Inpankaew	10.1371/journal.pntd.0003313	2014	Cambodia	Not stated	To evaluate and compare the diagnostic parameters of the Kato-Katz (KK) and simple sodium nitrate flotation technique (SNF) in terms of detection and quantification of hookworm eggs, with PCR as an additional reference test in stool,	205	0	CSS	R	P	Dong village, Rovieng district, Preah Vihear province, Cambodia		Community	Microscopy - laboratory in the Rovieng Health Center, PCR analysis and transported to the School of Veterinary Science, University of Queensland, Gatton campus, Australia	Children and adults	Randomly from the population	No	Not considered	0	0	1	SNF	0	0	0	1	0	0	0	0	0	1	1	0	0	0	No	Yes	2	Two consecutive days	No	With in 3 hours	Experienced microscopist	PCR	CRS(KK,FLOTAC,PCR)		Not stated	Commercial	PowerSoil DNA Kit
Alice V. Easton	10.1186/s13071-016-1314-y	2016	Kenya	Not stated	To measure the benefit of a novel molecular diagnostic tool relative to the traditional KK egg-counting technique commonly used in deworming impact evaluations	796	0	CSS	R	P	West Sang’alo administrative sub-location of Bungoma County in western Kenya	population consists largely of a single subtribe of the Luhya community, and the primary occupation of most households is subsistence agriculture, high STH infection prevalence in past surveys	Community	Microscopic Lab	Children and adults	. Participants were recruited during house-to-house surveys, targeting all residents of the four study villages. Community health workers served as guides and translators. Geographical coordinates were recorded for each household. In total, 4778 people from 855 households were enrolled. A random number generator was used to select households for inclusion in the study.	People residing in other houses	Not considered	0	0	1	0	0	0	0	1	0	0	0	1	1	1	1	0	1	0	Yes	Yes	2	Two consecutive and one post treatment -3 weeks post trestment	Deworming was given according to guidelines	Within one hour	Experienced microscopist	PCR	KK	Same time	Not stated	Commercial	PowerSoil and PowerMag Kits
Berta Grau-Pujol	10.1371/journal.pntd.0009803	2021	Mozambique	2017 December to 2018 December	To estimate and compare the STH infection as obtained by different diagnostic methods in a low intensity setting	792	0	A regular sampling design	R	P	Manhiça District, Southern Mozambique, he climate is subtropical with a warm and rainy season (November to April) and a cool and dry season (June to October). The average annual temperatures oscillate from 22°C to 24°C and the average annual precipitation from 600mm to 1000mm. Villages typically comprise a loose conglomeration of compounds separated by garden plots and grazing land. Houses are si…	A rural setting with a predominantly young population	Community	Microspic lab and PCR lab in spain and netherlands	Children and adults	One household was selected by defined area, the closest to the centroid, and then one person between 5 to 15 years of age and one person older than 15 years old were randomly selected and invited to take part in the study. In case of participation declining, the following household closest to the centroid was selected and so forth.When a household was unoccupied or its head refused to take part i…	Those selected individuals that reported having taken anthelmintics any time during the previous 30 days were excluded.	Not considered	0	0	1	0	0	0	0	1	0	0	Telemann concentration method	1	1	1	1	1	1	0	Yes	Yes	2	21 days after the first sample collection	Deworming was given according to guidelines	Within thirty minute of preparaion	Experienced microscopist	PCR	Duplicate KK	PCR was carried oul later after storage in —80°C	DB	Commercial	PowerFecal Pro DNA kit (Qiagen; Germany),
Poom Adisakwattana	10.1186/s13071-020-04290-0	2020	Thailand	2017 Decemberto 2018 February	To provide a more accurate picture of the prevalence of helminthiases in these areas.	567	0	CSS	NR (All included)	P	Thiland myanmar, lao and cambodia border		Community	Microspic lab and PCR lab	Children and adults	All the villages	No	Not considered	0	0	1	0	0	0	0	1	0	0	0	1	1	1	1	0	1	1	Yes	Yes	1	NR	NR	Immediately	Experienced microscopist	PCR	KK+PCR	Same time	DB	Commercial	QIAamp Fast DNA Stool Mini Kit
Muzhgan Soultani	10.4269/ajtmh.23-0821	2024	Angola	2021 May to August.	To determine the prevalence and infection intensity of STH species using Kato-Katz and to compare these to those of the baseline survey in 2014.	2974	0	Cluster survey	R	P	The provinces of Huambo, Uige, and Zaire in Angola		Community	Not stated	Children	Children attending 215 selected schools	Not stated	Not considered	0	0	1	0	0	0	0	1	0	0	0	1	1	1	1	0	1	1	Yes	Yes	1	NR	NR	Immediately	Experienced microscopist	PCR	KK	Same time	Not stated	Commercial	Maxwell RSC PureFoodGMOandauthenticationkit(PromegaCorporation,Madison, WI)
Ladina Keller	10.1186/s13071-020-04401-x	2020	Pemba Island Tanzania, Côte d’Ivoire and Lao PDR	2018 September to December	To compare the performance of the microscopic Kato-Katz method and the molecular qPCR method for the diagnosis of soil-transmitted helminthiasis and its impact on treatment efficacy and day-to-day variation analysing two stool samples before and after treatment	1636	0	CSS with in RCT	R	P	A community-based study targeting children, adolescents and adults aged 6 to 60 years.		Community	Fiels Laboratory	Children and adults	All the people in villages of a trihuriasis endemic area	No	Not considered	0	0	1	0	0	0	0	1	0	0	0	1	1	1	1	0	0	0	Yes	Yes	2	5 days aprt and then 14 -21 days apart the second sample	Deworming	Immediately	Experienced microscopist	PCR	KK	Same time	Not stated	Commercial	QIAamp DNA Mini kit (Qiagen; Hilden, Germany)
Gaidhane Shilpa	10.4103/ijcm.ijcm_249_23	2024	India	2019 August to 2020 July		534	0	CSS	R	P	Rural areas of the Wardha district of Maharashtra state.	Rural area	Community	Accredired Lab	Pregnant mohters	Antenatal women from the selected area	Documented histroty of deworming during the pregnency and individuals with other concurrent health conditions or co-morbidities were excluded to ensure that the study’s findings remained focused and relevant.	Not considered	0	0	1	0	0	0	0	1	0	0	0	1	1	1	1	0	0	0	Yes	Yes	3	Consecutive days	No	Within 24 hours	Experienced microscopist	PCR	KK	Same time	Not stated	Commercial	QIAamp DNA Mini Kit
Malaga JL	10.3390/pathogens13100869	2024	Peru	Not stated	To develop an isothermal recombinase polymerase amplification test targeting the Strongyloides 18s rRNA gene in human stool and compare it to real-time PCR and Strongyloides stool microscopy tests using a community-based sample of subjects in a highly endemic area of Peru.	316	0	CSS	R	P	Quellouno district (population 18,089), located in the province of La Convencion in the Cusco region of Peru		Community	On-site microscopy laboratory set up	Children and adults	Male and female subjects aged 3 years or older from the Putucusi, Alto Putucusi, and San Martin communities	No	Not considered	0	0	0	0	0	1	0	1	0	0	0	0	0	0	0	0	1	0	No	No	1	NR	NR	Immediately	Experienced microscopist	PCR	BT	Same time	Not stated	Commercial	E.Z.N.A.Stool DNA kit
Kristanti H	10.1007/s00436-018-6021-5	2018	Indonesia	2015 August to October	As part of a NIDIAG study on persistent digestive disorders, a cross-sectional survey pertaining to intestinal parasitic infections and related symptoms	80	0	Didnostic test accuracy study within a CSS	NR (selected depending on the microsopy results)	P	Maluku Tengah Regency, Maluku, Indonesia	Rural area	Community	Nearby laboratory	Not stated	20 Positive with both APC and BT, 20 positive by either of the tests and 20 negtive with both tests	No	Not considered	0	0	0	0	1	1	0	1	0	0	0	0	0	0	0	0	1	0	No	No	1	NR	NR	Immediately	Experienced microscopist	PCR	BT and APC	PCR later	DB	Commercial	FavorPrep Stool DNA Isolation Mini Kit
Aranzazu Amor	10.1186/s13071-016-1912-8	2016	Ethiopia,	2013 October and November	To assess the prevalence of S. stercoralis and other intestinal helminths.	396	0	CSS	R	P	Amhara region in rural area in north-western Ethiopia	Rural area	Community	School of Medicine laboratory at the University of Bahir Dar	Children	Primary schools in the rural area of Bahir Dar	No	Not considered	0	1	0	0	0	1	0	1	0	0	0	1	1	1			1	0	No	No	1	NR	NR	Within 4 hrs	Experienced microscopist	PCR	All methods	PCR later	Not stated	Commercial	QIAamp DNA stool mini kit
Eindra Aung	10.1186/s40249-022-00952-6.	2022	Myanmar	2016 January to July		264	0	CSS	R	P	Bago Region township of Phyu	Not stated	Community	Department of Medical Research in Myanmar and the Department of Zoology, the University of Yangon	Children	Grade 5 schoolchildren from the Bago Region township of Phyuv aged 9–11 years ( 5 urbn and 5 rural)	No	Not considered	0	0	1	0	0	0	0	1	0	0	0	1	1	1	1	0	0	0	Yes	Yes	1	NR	NR	Within 2-3 hrs	Experienced microscopist	PCR	CRS(All methods)	PCR later	Not stated	Commercial	Maxwell 16 LEV Plant DNA Kit
Pedro E. Fleitas	10.1016/j.bjid.2021.101649	2021	Argentina	Not stated	Describe the diagnostic characteristics of a conventional multiplex PCR for the diagnosis of S. stercoralis, N. americanus and Ancylostoma spp.	151	0	CSS	Not stated	P	Orlan department,Salta province, Argentina	Not stated	Community	Not stated	Children and adults	Children and adults assigned to a health intervention program carried out by the teams of the National University of Salta	Not stated	Not considered	0	1	0	Mc Masters	0	1	1	1	0	0	0	0	0	1	1	1	0	0	Yes	Yes	1	NR	NR	Immediately	Experienced microscopist	PCR	CRS	Same time	Not stated	Commercial	FastPrep Spin Kit for Soil (MP Biomedicals, Santa Ana, USA)
Aranzazu Amor	10.1371/journal.pntd.0008315	2020	Ethiopia	2016 February to June	To determine the prevalence of S. stercoralis, by using a combination of techniques, at the community level, in a rural area with a known high prevalence of S. stercoralis in SAC.	792	0	CSS	R	P	Amhara region in rural area in north-western Ethiopia	Rural area	Community	Nearby laboratory	Children and adults	Individuals ≥5 years old in randomly selected houses in a rural district.	No	Not considered	0	1	0	0	0	1	0	1	0	0	0	1	1	1			1	0	Yes	No	1	NR	NR	Maximum of four hours after collection	Experienced microscopist	PCR	BT	Same time	DB	Commercial	QIAamp DNA stool mini kit
Robert M. Mugo	10.1371/journal.pntd.0012279	2024	Kenya	2022 November	Aimed to decipher the diagnostic accuracy of different antibodies using various Ascaris antigens in reference to copromicroscopy and quantitative PCR (qPCR), four months after national STH preventative chemotherapy among school children in western Kenya.	390	0	CSS	R	P	Bungoma County, western Kenya	Not stated	Community	Not stated	Children	School children (aged 6–16 years) from Bungoma County, western Kenya	No	Not considered	0	0	1	Mini-FLOTAC	0	0	0	1	0	0	0	1	1	1			1	0	Yes	Yes	1	NR	NR	Not stated	Experienced microscopist	PCR	CRS(All methods)	Same time	Not stated	Commercial	DNeasy 96 PowerSoil Pro QIAcube HT Kit
Johnny Vlaminck	10.1371/journal.pntd.0007471	2019	Ethiopia, Lao PDR and Tanzania	Not stated	To compare the equivalence in albendazole efficacy measured by duplicate Kato-Katz thick smear, Mini-FLOTAC, FECPAKG2 and qPCR in a head-to-head comparison with a single Kato-Katz thick smear.	645	0	Drug efficacy trial	R	P	Endemic for STH infections	Not stated	Community	Field laboratory for microscopy and Laboratory for Medical Microbiology and Immunology (Elisabeth-TweeSteden Hospital, Tilburg, The Netherlands) for PCR	Children	Children 5-14 years	No	Not considered	0	0	1	Mini-FLOTAC	0	0	0	1	0	0	0	1	1	1			0	0	Yes	Yes	2	Not stated	Albendazole was given	Within one day	Experienced microscopist	PCR	CRS(All methods)	PCR was done later	DB	Commercial	QIAsymphony DSP Virus/Pathogen Midi Kit
Zannatun Noor	10.4269/ajtmh.23-0260	2023	Bangladesh	2019 October to 2020 December	To investigate common STH infection at the time of enrollment and prospectively followed-up to 12months after 2 doses of albendazole treatment.	386	0	CSS	NR(All inlcuded)	P	Rohingya refugees residing in FDMN camp number 24 in Teknaf subdistrict of Cox’s Bazar district	Significant seasonal variations in rainfall, high temperatures, and humidity	Community	Field laboratory for diagnosis of STH infection by using KK technique	Children	Displaced Myanmar children of either sex, aged 6 to 16 years, no deworming therapy within past 6months, and 6months of residency in the selected cluster	Stated in inclusions	Not considered	0	0	1	0	0	0	0	1	0	0	0	1	1	1	1	0	0	0	Yes	Yes	2	12 months	Albendazole was given	Immediately	Experienced microscopist	PCR	KK	PCR later	Not stated	Commercial	QIAamp Fast DNA Stool Mini kit
Richard S. Bradbury	10.3201/eid2708.204318	2021	USA	2017March to 2018 February	To assess the prevalence of STH infections	224	0	CSS	Convenience samples (feacal and serum specimens collected from patients at a single medical center in Mississippi, USA.)	P	Mississippi, USA	Area with improved sanitation and economic development	Hospital	University of Mississippi Medical Center, Jackson, Mississippi, USA. Samples sent to the Centers for Disease Control and Prevention for confirmatory molecular and serological testing.	Children and adults	Specimens were residual (leftover) samples submitted to the University of Mississippi Medical Center (UMMC) diagnostic laboratory for routine testing	No	Not considered	0	0	0	SNF	0	0	0	1	0	0	0	1	1	1	1	0	1	0	Yes	Yes	1	NR	NR	Immediately	Experienced microscopist	PCR	CRS (All methods)	PCR later	Not stated	Commercial	SurePrep Soil DNA Isolation Kit
Servián A	10.1016/j.ram.2022.05.005	2022	Argentina	2018 April to 2019 October	To determine the prevalence of human hookworm species by combining the results of both microscopy and PCR among endemic populations in Argentina, represented by natives and immigrants.	140	0	CSS	R	P	Two provinces in Argentina, representing two different ecoregions: the Province of Buenos Aires	Located in the Pampas ecoregion and the Province of Misiones, located in the Paraná Atlantic Forest.	Community	Not stated	Children and adults	Natives in the province of Misiones and an immigrant community living in the province of Buenos Aires.	Not stated	Not considered	0	0	0	SNF	0	0	0	1	0	0	0	0	0	1	1	0	0	0	Yes	Yes	3 to 5	Consecutive 3-5 days	No	Immediately	Experienced microscopist	PCR	Composite (All methods)	PCR later	Not stated	Commercial	ZR Fecal DNA MiniPrep Kit
Claudette Poole	10.3201/eid2912.230751	2023	USA	2019 December to 2020 March		625	0	CSS	R	P	Black Belt Region of Alabama	Rural	Community	UNC laboratory	Children	children >7 years of age	No	Not considered	0	0	0	Mini-FLOTAC	0	0	0	1	0	0	0	1	1	1	1	0	1	0	Yes	Yes	1	NR	NR	Immediately	Trained laboratory technicians	PCR	Mini-FLOTAC	Same time	Not stated	Commercial	QIAamp 96 Virus QIAcube HT Kit and DNeasy PowerSoil Pro Kit
Adam W. Bartlett	10.4269/ajtmh.21-0227	2021	Timor-Leste	2019 April to May	To compare SNF andq PCR in both determining STH prevalence and infection intensity using samples collected in a crosssectional study in Timor-Leste	478	0	CSS	R	P	Three municipalities of Timor-Leste	Not stated	Community	Microcopy - NationalHealthLaboratory, Dili, Timor-Leste. PCR -University of Melbourne, Australia	Children	Primary schools in three municipalities of Timor-Leste	No	Not considered	0	0	0	SNF	0	0	0	1	0	0	0	1	1	1	1	1	1	0	Yes	Yes	1	NR	NR	Immediately	Trained laboratory technicians	PCR	SNF	PCR later	DB	Commercial	PowerSoil DNA Isolation Kit
Naomi E. Clarke	10.4269/ajtmh.18-0356	2018	Timor-Leste	2015 May to 2016 June	To compare the diagnostic performance of SNF and qPCR for STH infections, in terms of both diagnostic sensitivity and infection intensity measurements, using samples from a field trial; and 2) to examine variation in qPCR by conducting repeated analysis on a stool sample positive forinfection intensity results (Ct values), N. americanus, preserved in 5%potassium dichromate over a	865	0	CSS	R	P	Aileu and Manufahi municipalities of Timor-Leste	Not stated	Community	University of Melbourne, Victoria, Australia - Microscopy PCR - QIMR Berghofer Medical Research Institute	Children	children attending six primary schools in the Aileu and Manufahi municipalities of Timor-Leste	No	Not considered	0	0	0	SNF	0	0	0	1	0	0	0	1	1	1	1		0	0	Yes	Yes	1	NR	NR	Immediately	Experienced microscopist	PCR	SNF	PCR later	DB	Commercial	PowerSoil DNA Isolation Kit
Stacey Llewellyn	10.1371/journal.pntd.0004380	2016	Timor-Leste and Cambodia	2013 May to 2016 April		680	0	CCT	R	P	Small rural communities in Manufahi district, Timor-Leste, rural village in Rovieng District, Preah Vihear Province, Cambodia	Rural	Community	Queensland Berghofer Institute of Medical Research - PCR, Timor-Leste National Lab and University of Queensland (UQ) Gatton campus - Microscopy	Children and adults	467 individuals enrolled in the WASH for WORMS interventional trial in Timor-Leste and 213 individuals enrolled in a cross sectional study of intestinal parasites in northern Cambodia	No	Not considered	0	0	0	SNF	0	0	0	1	0	0	0	1	1	1	1		0	0	Yes	Yes	1	NR	NR	Around 4 months	Experienced microscopist	PCR	SNF	PCR later	DB	Commercial	Powersoil DNA Isolation Kit
						20053
Data was extracted by NJ and KW
All the data regarding NAATs and KK was extracted from October 2024 to February 2025 and data on NAATs and flotation methods from September to October 2025
References
1	Chankongsin S, Wampfler R, Ruf M-T, Odermatt P, Marti H, Nickel B, et al. Strongyloides stercoralis prevalence and diagnostics in Vientiane, Lao People’s Democratic Republic. Infect Dis Poverty. 2020;9(1):133. doi: 10.1186/s40249-020-00750-y
2	Hailu T, Amor A, Nibret E, Munshea A, Anegagrie M, Flores-Chavez MD, et al. Evaluation of five diagnostic methods for Strongyloides stercoralis infection in Amhara National Regional State, northwest Ethiopia. BMC Infect Dis . 2022;22(1):297. doi:10.1186/s12879-022-07299-1
3	Becker SL, Piraisoody N, Kramme S, Marti H, Silué KD, Panning M, et al. Real-time PCR for detection of Strongyloides stercoralis in human stool samples from Côte d’Ivoire: Diagnostic accuracy, inter-laboratory comparison and patterns of hookworm co-infection. Acta Trop. 2015;150:210–7. doi: 10.1016/j.actatropica.2015.07.019
4	Azzopardi KI, Hardy M, Baker C, Bonnici R, Llewellyn S, McCarthy JS, et al. Detection of six soil-transmitted helminths in human stool by qPCR- a systematic workflow. PLoS One. 2021;16(9):e0258039. doi: 10.1371/journal.pone.0258039
5	Ngari MG, Mwangi IN, Njoroge MP, Kinyua J, Osuna FA, Kimeu BM, et al. Development and evaluation of a loop-mediated isothermal amplification (LAMP) diagnostic test for detection of whipworm, Trichuris trichiura, in faecal samples. J Helminthol . 2020;94:e142. doi: 10.1017/S0022149X2000022X
6	Knopp S, Salim N, Schindler T, Voules DAK, Rothen J, Lweno O, et al. Diagnostic accuracy of Kato-Katz, FLOTAC, Baermann, and PCR methods for the detection of light-intensity hookworm and Strongyloides stercoralis infections in Tanzania. 2014;90(3):535–45. doi: 10.4269/ajtmh.13-0268
7	Dunn JC, Papaiakovou M, Han KT, Chooneea D, Bettis AA, Wyine NY, et al. The increased sensitivity of qPCR in comparison to Kato-Katz is required for the accurate assessment of the prevalence of soil-transmitted helminth infection in settings that have received multiple rounds of mass drug administration. Parasit Vectors. 2020;13(1):324. doi: 10.1186/s13071-020-04197-w
8	Benjamin-Chung J, Pilotte N, Ercumen A, Grant JR, Maasch JRMA, Gonzalez AM, et al. Comparison of multi-parallel qPCR and double-slide Kato-Katz for detection of soil-transmitted helminth infection among children in rural Bangladesh. PLoS Negl Trop Dis . 2020;14(4):e0008087. doi: 10.1371/journal.pntd.0008087
9	Meurs L, Polderman AM, Vinkeles Melchers NVS, Brienen EAT, Verweij JJ, Groosjohan B, et al. Diagnosing polyparasitism in a high-prevalence setting in Beira, Mozambique: detection of intestinal parasites in fecal samples by microscopy and real-time PCR. PLoS Negl Trop Dis . 2017;11(1):e0005310. doi.org/10.1371/journal.pntd.0005310
10	Mationg MLS, Gordon CA, Tallo VL, Olveda RM, Alday PP, Reñosa MDC, et al. Status of soil-transmitted helminth infections in schoolchildren in Laguna Province, the Philippines: Determined by parasitological and molecular diagnostic techniques. PLoS Negl Trop Dis . 2017 ;11(11):e0006022. doi: 10.1371/journal.pntd.0006022
11	Barda B, Wampfler R, Sayasone S, Phongluxa K, Xayavong S, Keoduangsy K, Schindler C, Keiser J. Evaluation of Two DNA Extraction Methods for Detection of Strongyloides stercoralis Infection. J Clin Microbiol. 2018 Mar 26;56(4):e01941-17. doi: 10.1128/JCM.01941-17.
12	Schär F, Odermatt P, Khieu V, Panning M, Duong S, Muth S, et al. Evaluation of real-time PCR for Strongyloides stercoralis and hookworm as diagnostic tool in asymptomatic schoolchildren in Cambodia. 2013 May;126(2):89–92. doi: 10.1016/j.actatropica.2012.12.012
13	van Mens SP, Aryeetey Y, Yazdanbakhsh M, van Lieshout L, Boakye D, Verweij JJ. Comparison of real-time PCR and Kato smear microscopy for the detection of hookworm infections in three consecutive faecal samples from schoolchildren in Ghana. Trans R Soc Trop Med Hyg. 2013;107(4):269–71. doi: 10.1093/trstmh/trs094
14	Inpankaew T, Schär F, Khieu V, Muth S, Dalsgaard A, Marti H, et al. Simple fecal flotation is a superior alternative to guadruple kato katz smear examination for the detection of hookworm eggs in human stool. PLoS Negl Trop Dis . 2014;8(12):e3313. doi: 10.1371/journal.pntd.0003313
15	Easton A V., Oliveira RG, O’Connell EM, Kepha S, Mwandawiro CS, Njenga SM, et al. Multi-parallel qPCR provides increased sensitivity and diagnostic breadth for gastrointestinal parasites of humans: Field-based inferences on the impact of mass deworming. Parasites and Vectors. 2016 27;9(1):38. doi: 10.1186/s13071-016-1314-y
16	Grau-Pujol B, Martí-Soler H, Escola V, Demontis M, Jamine JC, Gandasegui J, et al. Towards soil-transmitted helminths transmission interruption: The impact of diagnostic tools on infection prediction in a low intensity setting in Southern Mozambique. PLoS Negl Trop Dis . 2021;15(10):e0009803. doi: 10.1371/journal.pntd.0009803
17	Adisakwattana P, Yoonuan T, Phuphisut O, Poodeepiyasawat A, Homsuwan N, Gordon CA, et al. Clinical helminthiases in Thailand border regions show elevated prevalence levels using qPCR diagnostics combined with traditional microscopic methods. Parasit Vectors. 2020;13(1):416. doi: 10.1186/s13071-020-04290-0
18	Soultani M, Bartlett AW, Mendes EP, Hii SF, Traub R, Palmeirim MS, et al. Estimating Prevalence and infection intensity of soil-transmitted helminths using quantitative polymerase chain reaction and Kato-Katz in school-age children in Angola. Am J Trop Med Hyg. 2024;110(6):1145–51. doi: 10.4269/ajtmh.23-0821
19	Keller L, Patel C, Welsche S, Schindler T, Hürlimann E, Keiser J et al. Performance of the Kato-Katz method and real-time polymerase chain reaction for the diagnosis of soil-transmitted helminthiasis in the framework of a randomised controlled trial: treatment efficacy and day-to-day variation. Parasit Vectors. 2020;13(1):517. doi: 10.1186/s13071-020-04401-x
20	Gaidhane S, Gaidhane A, Khatib MN, Telrandhe S, Patil M, Saxena D, et al. Estimation of the parasitic burden of soil-transmitted helminths among pregnant women in the Maharashtra State of India Using qPCR: A Community-Based Study. Indian J Community Med . 2024;49(1) doi: 10.4103/ijcm.ijcm_249_23
21	Malaga JL, Fernandez-Baca M V, Castellanos-Gonzalez A, Tanabe MB, Tift C, Morales ML, et al. The recombinase polymerase amplification test for Strongyloides stercoralis is more sensitive than microscopy and real-time pcr in high-risk communities of Cusco, Peru. 2024;13(10):869. doi: 10.3390/pathogens13100869
22	Kristanti H, Meyanti F, Wijayanti MA, Mahendradhata Y, Polman K, Chappuis F, et al. Diagnostic comparison of Baermann funnel, Koga agar plate culture and polymerase chain reaction for detection of human Strongyloides stercoralis infection in Maluku, Indonesia. Parasitol Res. 2018 ;117(10):3229–35. doi: 10.1007/s00436-018-6021-5
23	Amor A, Rodriguez E, Saugar JM, Arroyo A, López-Quintana B, Abera B, et al. High prevalence of Strongyloides stercoralis in school-aged children in a rural highland of north-western Ethiopia: the role of intensive diagnostic work-up. Parasit Vectors. 2016;9(1):617. doi: 10.1186/s13071-016-1912-8
24	Aung E, Han KT, Gordon CA, Hlaing NN, Aye MM, Htun MW, et al. High prevalence of soil-transmitted helminth infections in Myanmar schoolchildren. Infect Dis Poverty. 2022;11(1):1–12. doi:10.1186/s40249-022-00952-6
25	Fleitas PE, Vargas PA, Caro N, Almazan MC, Echazú A, Juárez M, et al. Scope and limitations of a multiplex conventional PCR for the diagnosis of S. stercoralis and hookworms. Brazilian J Infect Dis . 2021;25(6):101649. doi: 10.1016/j.bjid.2021.101649
26	Aramendia AA, Anegagrie M, Zewdie D, Dacal E, Saugar JM, Herrador Z, et al. Epidemiology of intestinal helminthiases in a rural community of Ethiopia: Is it time to expand control programs to include Strongyloides stercoralis and the entire community? PLoS Negl Trop Dis . 2020 ;14(6):e0008315. doi: 10.1371/journal.pntd.0008315
27	Mugo RM, Rausch S, Musimbi ZD, Strube C, Raulf M-K, Landt O, et al. Evaluation of copromicroscopy, multiplex-qPCR and antibody serology for monitoring of human ascariasis in endemic settings. PLoS Negl Trop Dis . 2024 ;18(6):e0012279. doi.org/10.1371/journal.pntd.0012279
28	Vlaminck J, Cools P, Albonico M, Ame S, Ayana M, Cringoli G, et al. Therapeutic efficacy of albendazole against soil-transmitted helminthiasis in children measured by five diagnostic methods. PLoS Negl Trop Dis . 2019 ;13(8):e0007471. doi: 10.1371/journal.pntd.0007471
29	Noor Z, Hossain B, Khan SS, Kabir M, Bhuiyan ATMRH, Alam MS, et al. Prevalence of Soil-Transmitted Helminths at Baseline and after Albendazole Treatment in the school-age children of forcibly displaced Myanmar nationals in Bangladesh. Am J Trop Med Hyg. 2023;109(3):656–66. doi: 10.4269/ajtmh.23-0260
30	Bradbury RS, Lane M, Arguello I, Handali S, Cooley G, Pilotte N, et al. Parasitic Disease Surveillance, Mississippi, USA. Emerg Infect Dis. 2021;27(8):2201–4. doi: 10.3201/eid2708.204318
31	Servián A, Repetto SA, Lorena Zonta M, Navone GT. Human hookworms from Argentina: Differential diagnosis of Necator americanus and Ancylostoma duodenale in endemic populations from Buenos Aires and Misiones. Rev Argent Microbiol. 2022;54(4):268–81. doi: 10.1016/j.ram.2022.05.005
32	Poole C, Barker T, Bradbury R, Capone D, Chatham AH, Handali S, et al. Cross-sectional study of soil-transmitted helminthiases in black belt region of Alabama, USA. Emerg Infect Dis. 2023;29(12):2461–70. doi: 10.3201/eid2912.230751
33	Bartlett AW, Traub R, Amaral S, Hii SF, Clarke NE, Matthews A, et al. Comparison between Quantitative Polymerase Chain Reaction and Sodium Nitrate Flotation Microscopy in Diagnosing Soil-Transmitted Helminth Infections. Am J Trop Med Hyg . 2021;105(5):1210–3. doi: 10.4269/ajtmh.21-0227
34	Clarke NE, Llewellyn S, Traub RJ, McCarthy J, Richardson A, Nery S V et al. Quantitative Polymerase Chain Reaction for diagnosis of soil-transmitted helminth infections: A comparison with a flotation-based technique and an investigation of variability in DNA detection. Am J Trop Med Hyg. 2018 ;99(4):1033–40. doi: 10.4269/ajtmh.18-0356
35	Llewellyn S, Inpankaew T, Nery SV, Gray DJ, Verweij JJ, Clements ACA, et al. Application of a multiplex quantitative PCR to assess prevalence and intensity of intestinal parasite infections in a controlled clinical trial. PLoS Negl Trop Dis . 2016 Jan ;10(1):e0004380. doi: 10.1371/journal.pntd.0004380
[truncated: 56 more columns]

## Sheet: Data for meta analysis
Detection of ascariasis
NAAT / KK						KK / Composite(NAAT+KK)						NAAT / Composite (NAAT+KK)
																				NAAT/ Flotation					Flotation/Composite(Flotation+PCR)						NAAT/Composite(Flotation+PCR)
Study ID	TP	FP	FN	TN		Study ID	TP	FP	FN	TN		Study ID	TP	FP	FN	TN
																				TP	FP	FN	TN			TP	FP	FN	TN			TP	FP	FN	TN
Azzopardi et al 2021	6	1	2	31		Azzopardi et al 2021	8	0	1	31		Azzopardi et al 2021	7	0	2	31			Mugo et al 2024	31	27	0	332		Mugo et al 2024	31	0	27	332		Mugo et al 2024	58	0	0	332
Dunn et al 2020	25	22	0	601		Dunn et al 2020	25	0	22	601		Dunn et al 2020	47	0	0	601			Vlaminck et al, 2019	304	112	6	223		Vlaminck et al, 2019	310	0	112	223		Vlaminck et al, 2019	416	0	6	223
Meurs et al 2017	149	13	0	141		Meurs et al 2017	149	0	13	141		Meurs et al 2017	162	0	0	141			Bradbury et al, 2021	0	0	0	224		Bradbury et al, 2021	0	0	0	224		Bradbury et al, 2021	0	0	0	224
Mationg et al 2017	36	124	18	85		Mationg et al 2017	54	0	124	85		Mationg et al 2017	160	0	18	85			Poole et al, 2023	0	0	0	625		Poole et al, 2023	0	0	0	625		Poole et al, 2023	0	0	0	625
Easton et al 2016	98	40	5	653		Easton et al 2016	103	0	40	653		Easton et al 2016	138	0	5	653			Bartlett et al, 2021	5	34	0	439		Bartlett et al, 2021	5	0	34	439		Bartlett et al, 2021	39	0	0	439
Pujol et al 2021	31	28	3	730		Pujol et al 2021	34	0	28	730		Pujol et al 2021	59	0	3	730			Clarke et al, 2018	170	87	16	592		Clarke et al, 2018	186	0	87	592		Clarke et al, 2018	257	0	16	592
Gaidhane et al 2024	12	39	9	474		Gaidhane et al 2024	21	0	39	474		Gaidhane et al 2024	51	0	9	474			Llewellyn et al, 2016	192	68	27	393		Llewellyn et al, 2016	219	0	68	393		Llewellyn et al, 2016	260	0	27	393
Soultani et al 2024	958	156	71	1789		Soultani et al 2024	1029	0	156	1789		Soultani et al 2024	1114	0	71	1789
Adisakwattana et al 2020	11	1	1	554		Adisakwattana et al 2020	12	0	1	554		Adisakwattana et al 2020	12	0	1	554
Keller et al 2020	139	233	28	1236		Keller et al 2020	167	0	233	1236		Keller et al 2020	372	0	28	1236
Aung et al 2022	30	115	11	108		Aung et al 2022	41	0	115	108		Aung et al 2022	145	0	11	108
Mugo et al 2024	36	22	0	332		Mugo et al 2024	36	0	22	332		Mugo et al 2024	58	0	0	332
Vlaminck et al, 2019	357	60	9	219		Vlaminck et al, 2019	366	0	60	219		Vlaminck et al, 2019	417	0	9	219
Noor et al, 2023	176	44	14	152		Noor et al, 2023	190	0	44	152		Noor et al, 2023	220	0	14	152
Detection of trichuriasis
NAAT / KK						KK / Composite (NAAT+KK)						NAAT / Composite (NAAT+KK)
																				NAAT/ Flotation					Flotation/Composite(Flotation+PCR)						NAAT/Composite(Flotation+PCR)
Study	TP	FP	FN	TN		Study	TP	FP	FN	TN		Study	TP	FP	FN	TN
																				TP	FP	FN	TN			TP	FP	FN	TN			TP	FP	FN	TN
Azzopardiet al 2021	0	0	6	34		Azzopardiet al 2021	6	0	0	34		Azzopardiet al 2021	0	0	6	34			Vlaminck et al, 2019	409	24	17	195		Vlaminck et al, 2019	426	0	24	195		Vlaminck et al, 2019	433	0	17	195
Ngari et al 2020	34	11	10	82		Ngari et al 2020	44	0	11	82		Ngari et al 2020	45	0	10	82			Bradbury et al, 2021	0	0	0	224		Bradbury et al, 2021	0	0	0	224		Bradbury et al, 2021	0	0	0	224
Dunn et al 2020	82	66	0	500		Dunn et al 2020	82	0	66	500		Dunn et al 2020	148	0	0	500			Poole et al, 2023	0	0	0	625		Poole et al, 2023	0	0	0	625		Poole et al, 2023	0	0	0	625
Chung et al 2020	167	176	28	2428		Chung et al 2020	195	0	176	2428		Chung et al 2020	343	0	28	2428			Bartlett et al, 2021	44	39	10	385		Bartlett et al, 2021	54	0	39	385		Bartlett et al, 2021	83	0	10	385
Mationg et al 2017	23	79	39	122		Mationg et al 2017	62	0	79	122		Mationg et al 2017	102	0	39	122			Clarke et al, 2018	11	6	15	833		Clarke et al, 2018	26	0	6	833		Clarke et al, 2018	17	0	15	833
Pujol et al 2020	47	56	5	684		Pujol et al 2020	52	0	56	684		Pujol et al 2020	103	0	5	684
Gaidhane et al 2024	3	36	7	488		Gaidhane et al 2024	10	0	36	488		Gaidhane et al 2024	39	0	7	488
Soultani et al 2024	85	114	97	2678		Soultani et al 2024	182	0	114	2678		Soultani et al 2024	199	0	97	2678
Adisakwattana et al 2020	1	1	8	557		Adisakwattana et al 2020	9	0	1	557		Adisakwattana et al 2020	2	0	8	557
Keller et al 2020	880	254	140	362		Keller et al 2020	1020	0	254	362		Keller et al 2020	1134	0	140	362
Aung et al 2022	49	128	20	67		Aung et al 2022	69	0	128	67		Aung et al 2022	177	0	20	67
Vlaminck et al, 2019	409	24	14	198		Vlaminck et al, 2019	423	0	24	198		Vlaminck et al, 2019	433	0	14	198
Noor et al, 2023	276	60	23	27		Noor et al, 2023	336	0	23	27		Noor et al, 2023	299	0	60	27
Detection of hookworm infection
NAAT / KK						KK / Composite (NAAT+KK)						NAAT / Composite (NAAT+KK)								NAAT/ Flotation					Flotation/Composite(Flotation+PCR)						NAAT/Composite(Flotation+PCR)
Study	TP	FP	FN	TN		Study	TP	FP	FN	TN		Study	TP	FP	FN	TN				TP	FP	FN	TN			TP	FP	FN	TN			TP	FP	FN	TN
Azzopardi et al 2021	6	8	3	23		Azzopardi et al 2021	9	0	8	23		Azzopardi et al 2021	14	0	3	23			Inpankaew et al 2014	49	66	6	84		Inpankaew et al 2014	55	0	66	84		Inpankaew et al 2014	115	0	6	84
Knopp et al 2014	40	15	15	145		Knopp et al 2014	55	0	15	145		Knopp et al 2014	55	0	15	145			Knopp et al 2014	43	10	17	143		Knopp et al 2014	60	0	10	143		Knopp et al 2014	53	0	17	143
Dunn et al 2020	42	124	0	482		Dunn et al 2020	42	0	124	482		Dunn et al 2020	166	0	0	482			Vlaminck et al, 2019	363	69	10	203		Vlaminck et al, 2019	373	0	69	203		Vlaminck et al, 2019	432	0	10	203
Chung et al 2020	195	403	14	2187		Chung et al 2020	209	0	403	2187		Chung et al 2020	598	0	14	2187			Bradbury et al, 2021	0	0	0	224		Bradbury et al, 2021	0	0	0	224		Bradbury et al, 2021	0	0	0	224
Meurs et al 2017	76	30	3	194		Meurs et al 2017	79	0	30	194		Meurs et al 2017	106	0	3	194			Servián et al, 2022	22	25	0	93		Servián et al, 2022	22	0	25	93		Servián et al, 2022	47	0	0	93
Mationg et al 2017	0	18	0	245		Mationg et al 2017	0	0	18	245		Mationg et al 2017	18	0	0	245			Poole et al, 2023	0	0	0	625		Poole et al, 2023	0	0	0	625		Poole et al, 2023	0	0	0	625
Schär et al 2013	41	35	11	131		Schär et al 2013	52	0	35	131		Schär et al 2013	76	0	11	131			Bartlett et al, 2021	7	16	1	454		Bartlett et al, 2021	8	0	16	454		Bartlett et al, 2021	23	0	1	454
Mens et al 2013	76	20	3	96		Mens et al 2013	79	0	20	96		Mens et al 2013	96	0	3	96			Clarke et al, 2018	58	45	33	729		Clarke et al, 2018	91	0	45	729		Clarke et al, 2018	103	0	33	729
Inpankaew et al 2014	41	74	4	86		Inpankaew et al 2014	45	0	74	86		Inpankaew et al 2014	115	0	4	86			Llewellyn et al, 2016	136	299	15	230		Llewellyn et al, 2016	151	0	299	230		Llewellyn et al, 2016	435	0	15	230
Adisakwattana et al 2020	17	6	16	528		Adisakwattana et al 2020	33	0	6	528		Adisakwattana et al 2020	23	0	16	528
Easton et al 2017	53	93	4	826		Easton et al 2017	57	0	93	826		Easton et al 2017	146	0	4	826
Pujol et al 2021	102	122	12	556		Pujol et al 2021	114	0	122	556		Pujol et al 2021	224	0	12	556
Gaidhane et al 2024	3	16	1	514		Gaidhane et al 2024	4	0	16	514		Gaidhane et al 2024	19	0	1	514
Soultani et al 2024	68	266	13	2627		Soultani et al 2024	81	0	266	2627		Soultani et al 2024	334	0	13	2627
Aung et al 2022	0	80	0	184		Aung et al 2022	0	0	80	184		Aung et al 2022	80	0	0	184
Keller et al 2020	89	160	18	1369		Keller et al 2020	107	0	160	1369		Keller et al 2020	249	0	18	1369
Vlaminck et al, 2019	369	63	5	208		Vlaminck et al, 2019	374	0	63	208		Vlaminck et al, 2019	432	0	5	208
Noor et al, 2023	5	17	27	337		Noor et al, 2023	32	0	17	337		Noor et al, 2023	22	0	27	337
Detection of Strongyloidiasis
NAAT / BT						BT / Composite (NAAT+BT)						NAAT / Composite (NAAT+BT)
Study	TP	FP	FN	TN		Study	TP	FP	FN	TN		Study	TP	FP	FN	TN
Chankongsin et al 2020	18	8	3	75		Chankongsin et al 2020	21	0	8	75		Chankongsin et al 2020	26	0	3	75
Hailu et al 2022	34	209	53	548		Hailu et al 2022	87	0	209	548		Hailu et al 2022	243	0	53	548
Meurs 2017	63	71	7	162		Meurs 2017	70	0	71	162		Meurs 2017	134	0	7	162
Barda 2016	69	18	0	8		Barda 2016	69	0	18	8		Barda 2016	87	0	0	8
Schar et al 2013	21	17	3	177		Schar et al 2013	24	0	7	177		Schar et al 2013	88	0	0	177
Becker et al 2015	8	35	13	200		Becker et al 2015	21	0	35	200		Becker et al 2015	43	0	13	200
Knop et al 2014	8	9	38	138		Knop et al 2014	46	0	9	138		Knop et al 2014	17	0	38	138
Malaga et al 2024	38	76	0	186		Malaga et al 2024	38	0	76	186		Malaga et al 2024	114	0	0	186
Kristanti et al 2018	28	17	12	23		Kristanti et al 2018	40	0	17	23		Kristanti et al 2018	45	0	12	23
Amor et al 2016	22	31	28	315		Amor et al 2016	50	0	31	315		Amor et al 2016	53	0	28	315
Fleitas et al 2021	51	59	3	38		Fleitas et al 2021	54	0	59	38		Fleitas et al 2021	110	0	3	38
Amor et al 2020	115	172	147	358		Amor et al 2020	262	0	172	358		Amor et al 2020	287	0	147	358
							Detection of STH
NAAT /KK						KK / Composite (NAAT+KK)						NAAT / Composite (NAAT+KK)
Study	TP	FP	FN	TN		Study	TP	FP	FN	TN		Study	TP	FP	FN	TN
Adisakwattana et al 2020	10	13	29	515		Adisakwattana et al 2020	23	0	29	515		Adisakwattana et al 2020	39	0	13	515
Azzopardi et al 2021	10	8	8	14		Azzopardi et al 2021	18	0	8	14		Azzopardi et al 2021	18	0	8	14
Mationg et al 2017	76	130	13	44		Mationg et al 2017	89	0	130	44		Mationg et al 2017	206	0	13	44
Gaidhane et al 2024	24	85	11	414		Gaidhane et al 2024	35	0	85	414		Gaidhane et al 2024	109	0	11	414
Soultani et al 2024	1078	287	64	1545		Soultani et al 2024	1142	0	287	1545		Soultani et al 2024	1365	0	64	1545
Aung et al 2022	74	134	14	42		Aung et al 2022	88	0	134	42		Aung et al 2022	208	0	14	42

## Sheet: Legend
CCS	Case controlstudies
CSS	Cross sectional studies
CS	Cohort Studies
RCT	Randamized control trials
R	Random
NR	Non random
P	Prospective
DWM	Direct wet mount
FECT	Formalin ether concentration
KK	Kato-Katz
APC	Agar plate culture
HMT	Harada Mori technique
PCR	Polymerase chain reaction
NAAT	Nucleic acid amplification test
LAMP	Loop-mediated isothermal amplification
ST	Scotch tape test
SNF	Sodium nitrate flotation
Al	Ascaris lumbricoides
Tt	Trichuris triciuria
Na	Necator americanus
Ad	Ancylostoma duodenale
Ac	Ancylostoma ceylanicum
Ss	Strongyloides stercoralis
Ev	Enterobius vermicularis
NR	Not relavant
CRS	Composite reference standard
SB	Single blinding
DB	Double blinding
NT	Not tested
TP	True positive
FP	False positive
FN	False negative
TN	True negative
